# Supplementary material for: Enhancement of Gut Microbial Homeostasis by a Post-NGP Phocaeicola vulgatus
Source: Nutrients. 2026 Jul 17;18(14):2355. doi: 10.3390/nu18142355 (PMC13415010; doi:10.3390/nu18142355)
Supplement: Supplementary file 1 [file nutrients-18-02355-s001.zip]

Archive with 1 entries (1 files):
- nutrients-4395152-supplementary.pdf
